# Supplementary material for: Estimation of Genetic Parameters of Body Weight and Body Size in Different Stages of Pishan Red Sheep
Source: Animals (Basel). 2026 May 21;16(10):1569. doi: 10.3390/ani16101569 (PMC13203375; doi:10.3390/ani16101569)
Supplement: Supplementary file 1 [file animals-16-01569-s001.zip]

Archive with 1 entries (1 files):
- animals-4277222-supplementary.pdf
